# Supplementary material for: Mathematical models and deep learning for predicting the number of individuals reported to be infected with SARS-CoV-2
Source: J R Soc Interface. 2020 Aug 5;17(169):20200494. doi: 10.1098/rsif.2020.0494 (PMC7482569; doi:10.1098/rsif.2020.0494)
Supplement: Mathematical model results [file rsif20200494supp2.xlsx]

## Sheet: Italy
Date over 500	days	Actual Trained / Test	Logistic	Rational	Birational	BiLSTM	ITALY		Logistic		Rational		Birational
2020-02-27	0	400	3812.32	38.396	555.249	744.663		Nf	197140	Nf	240309	c	158859
2020-02-28	1	650	4277.65	110.237	726.886	831.28		β	50.7112	b	6257.68	b	285.104
2020-02-29	2	888	4798.36	242.995	943.788	1109.11		k	0.117574	k	3.18232	k	8.94804
2020-03-01	3	1128	5380.68	457.204	1215.85	1373.98		T	33.393	d	0.393073	d	0.0306846
2020-03-02	4	1689	6031.46	773.971	1554.65	1641.4						c1	221318
2020-03-03	5	2036	6758.18	1214.67	1973.58	2267.86						b1	142.777
2020-03-04	6	2502	7569	1800.64	2488.05	2656.23						k1	4.59975
2020-03-05	7	3089	8472.75	2552.85	3115.54	3178.87						d1	0.045952
2020-03-06	8	3858	9479.03	3491.57	3875.68	3838.84
2020-03-07	9	4636	10598.1	4636	4790.25	4706.09			R2	RMSE
2020-03-08	10	5883	11841	6003.88	5883.01	5586.36		Logistic	0.995205	4999.43
2020-03-09	11	7375	13219.2	7611.11	7179.48	7002.8		Rational	0.999425	1761.08
2020-03-10	12	9172	14745.2	9471.38	8706.49	8705.39		BiRational	0.999946	537.697
2020-03-11	13	10149	16431.5	11595.8	10491.5	10765.5		BiLSTM	0.999945	763.978
2020-03-12	14	12462	18291.4	13992.5	12561.9	11889
2020-03-13	15	15113	20338.1	16666.5	14943.6	14555.8
2020-03-14	16	17660	22584.8	19619.3	17660	17619
2020-03-15	17	21157	25044.7	22849.1	20730.4	20562.1
2020-03-16	18	23980	27729.8	26350.3	24168.4	24591.3
2020-03-17	19	27980	30651.6	30113.8	27979.9	27825.3
2020-03-18	20	31506	33819.8	34127.2	32162.3	32365.3
2020-03-19	21	35713	37242.2	38374.6	36702.8	36315.1
2020-03-20	22	41035	40924.2	42837.8	41577.6	40952.2
2020-03-21	23	47021	44868	47495.5	46752.4	46688.2
2020-03-22	24	53578	49072.5	52325	52182.7	52960.5
2020-03-23	25	59138	53532.5	57301.6	57815	59625
2020-03-24	26	63927	58238.4	62399.9	63589.3	65131.6
2020-03-25	27	69176	63176	67593.7	69441.5	69792.3
2020-03-26	28	74386	68326.3	72857	75306.2	74840.7
2020-03-27	29	80539	73665.6	78164.1	81119.5	79817.8
2020-03-28	30	86498	79165.7	83490.2	86821.9	85689.2
2020-03-29	31	92472	84794.4	88811.7	92360.2	91400.9
2020-03-30	32	97689	90516.3	94106.5	97689	97173.7
2020-03-31	33	101739	96293.3	99354.1	102772	102260
2020-04-01	34	105792	102086	104536	106890	106237
2020-04-02	35	110574	107855	109635	111039	110237
2020-04-03	36	115242	113560	114638	115204	114976
2020-04-04	37	119827	119164	119531	119375	119613
2020-04-05	38	124632	124632	124304	123538	124168
2020-04-06	39	128948	129933	128948	127681	128933
2020-04-07	40	132547	135040	133456	131793	133200
2020-04-08	41	135586	139929	137824	135864	136746
2020-04-09	42	139422	144583	142047	139884	139732
2020-04-10	43	143626	148989	146123	143844	143489
2020-04-11	44	147577	153138	150050	147735	147593
2020-04-12	45	152271	157026	153829	151551	151439
2020-04-13	46	156363	160652	157461	155286	155998
2020-04-14	47	159516	164020	160947	158933	159966
2020-04-15	48	162488	167134	164290	162488	163020
2020-04-16	49	165155	170005	167493	165948	165898
2020-04-17	50	168941	172640	170558	169309	168481
2020-04-18	51	172434	175054	173491	172569	172146
2020-04-19	52	175925	177256	176294	175727	175527
2020-04-20	53	178972	179262	178972	178782	178906
2020-04-21	54	181228	181084	181530	181734	181854
2020-04-22	55	183957	182735	183971	184582	184036
2020-04-23	56	187327	184228	186302	187327	186674
2020-04-24	57	189973	185576	188525	189971	189930
2020-04-25	58	192994	186791	190645	192514	192483
2020-04-26	59	195351	187885	192668	194959	195394
2020-04-27	60	197675	188869	194597	197308	197662
2020-04-28	61	199414	189752	196436	199562	199896
2020-04-29	62	201505	190544	198190	201725	201564
2020-04-30	63	203591	191254	199863	203798	203568
2020-05-01	64	205463	191889	201458	205784	205564
2020-05-02	65	207428	192458	202979	207687	207352
2020-05-03	66	209328	192966	204430	209509	209225
2020-05-04	67	210717	193421	205815	211252	210936
2020-05-05	68	211938	193826	207135	212920	212561
2020-05-06	69	213013	194188	208395	214515	214102
2020-05-07	70	214457	194511	209598	216040	215560
2020-05-08	71	215858	194799	210746	217499	216938
2020-05-09	72	217185	195056	211843	218892	218239
2020-05-10	73	218268	195285	212890	220225	219463
2020-05-11	74	219070	195489	213890	221498	220615
2020-05-12	75	219814	195671	214846	222714	221696
2020-05-13	76	221216	195833	215759	223876	222710
2020-05-14	77	222104	195977	216633	224987	223659
2020-05-15	78	223096	196105	217468	226048	224546
2020-05-16	79	223885	196220	218267	227062	225375
2020-05-17	80	224760	196321	219031	228031	226147
2020-05-18	81	225435	196412	219762	228957	226867
2020-05-19	82	225886	196492	220463	229841	227537
2020-05-20	83	226699	196564	221134	230687	228160
2020-05-21	84	227364	196628	221776	231495	228739
2020-05-22	85	228006	196684	222392	232267	229276
2020-05-23	86	228658	196735	222982	233006	229774
2020-05-24	87	229327	196780	223548	233712	230235

## Sheet: Spain
Date over 500	days	Actual Trained / Test	Logistic	Rational	Birational	BiLSTM	SPAIN		Logistic		Rational		Birational
2020-03-05	0	348	2610.32	115.464	352.609	836.474		Nf	202595	Nf	230987	c	191523
2020-03-06	1	531	3075.49	246.07	531	1026.79		β	76.6129	b	1999.5	b	542.158
2020-03-07	2	764	3622.04	463.837	780.551	1271.29		k	0.166317	k	3.93911	k	6.66937
2020-03-08	3	1094	4263.64	800.052	1122.79	1621.71		T	26.0873	d	0.21195	d	0.0634574
2020-03-09	4	1527	5016.04	1290.08	1583.72	2088.8						c1	224369
2020-03-10	5	2299	5897.26	1972.84	2194.23	2941.51						b1	287.92
2020-03-11	6	3274	6927.86	2890.04	2990.39	4053.16						k1	4.48352
2020-03-12	7	4427	8131.13	4085.27	4013.42	5413.49						d1	0.0888955
2020-03-13	8	5958	9533.2	5602.75	5309.52	7285.07
2020-03-14	9	7641	11163.2	7485.88	6929.11	9407.32			R2	RMSE
2020-03-15	10	9785	13053	9775.55	8925.7	12165.9		Logistic	0.996514	4689.06
2020-03-16	11	11491	15237.2	12508.3	11354	14369.8		Rational	0.999619	1583.25
2020-03-17	12	13994	17752.8	15714.3	14267.2	17563.5		BiRational	0.999841	1021.92
2020-03-18	13	17688	20637.9	19415.4	17714.1	22102.2		BiLSTM	0	4068.68
2020-03-19	14	21735	23931.1	23623.7	21735	26799.7
2020-03-20	15	26304	27670	28339.6	26357.5	31838.2
2020-03-21	16	31750	31888.7	33551.3	31592.6	37658.6
2020-03-22	17	36616	36616	39234.4	37431	42811.4
2020-03-23	18	41262	41872.2	45351.9	43840.5	47736.6
2020-03-24	19	48953	47666.2	51856	50765.8	55909.4
2020-03-25	20	57506	53992.7	58689	58128.9	64963.5
2020-03-26	21	66460	60829.1	65786.2	65833.1	74313
2020-03-27	22	75641	68134.3	73078.1	73767.9	83708.2
2020-03-28	23	83885	75847.4	80493.2	81815.6	91971.1
2020-03-29	24	90309	83888.9	87960.7	89857.8	98304.4
2020-03-30	25	96122	92163.1	95412.7	97782.4	103965
2020-03-31	26	104267	100562	102787	105489	111804
2020-04-01	27	111680	108971	110026	112059	118862
2020-04-02	28	119263	117275	117083	118525	126030
2020-04-03	29	126535	125364	123916	124851	132871
2020-04-04	30	133198	133141	130494	131003	139123
2020-04-05	31	138731	140522	136792	136956	144312
2020-04-06	32	142398	147444	142793	142687	147752
2020-04-07	33	147607	153862	148488	148181	152642
2020-04-08	34	153190	159750	153870	153427	157891
2020-04-09	35	158935	165100	158941	158417	163304
2020-04-10	36	163472	169918	163705	163149	167587
2020-04-11	37	168022	174224	168170	167623	171891
2020-04-12	38	171921	178044	172346	171842	175586
2020-04-13	39	174951	181412	176244	175813	178462
2020-04-14	40	178067	184366	179877	179542	181423
2020-04-15	41	182491	186943	183260	183038	185632
2020-04-16	42	186311	189183	186407	186311	189271
2020-04-17	43	190129	191121	189332	189372	192911
2020-04-18	44	193965	192794	192049	192231	196569
2020-04-19	45	193252	194234	194571	194900	195889
2020-04-20	46	195470	195470	196914	197389	198005
2020-04-21	47	198421	196529	199088	199709	200819
2020-04-22	48	200733	197435	201106	201872	203023
2020-04-23	49	203649	198208	202979	203886	205801
2020-04-24	50	205763	198868	204719	205763	207813
2020-04-25	51	208269	199430	206334	207511	210195
2020-04-26	52	209910	199909	207835	209139	211754
2020-04-27	53	211570	200316	209230	210655	213503
2020-04-28	54	213095	200661	210528	212068	215160
2020-04-29	55	213942	200955	211735	213385	216727
2020-04-30	56	215183	201205	212858	214612	218208
2020-05-01	57	216570	201417	213904	215756	219604
2020-05-02	58	217804	201596	214879	216824	220919
2020-05-03	59	218739	201749	215788	217820	222155
2020-05-04	60	219205	201878	216636	218749	223315
2020-05-05	61	220244	201987	217428	219618	224402
2020-05-06	62	221124	202080	218168	220429	225419
2020-05-07	63	222045	202159	218859	221187	226369
2020-05-08	64	223218	202226	219506	221897	227255
2020-05-09	65	223961	202282	220111	222560	228081
2020-05-10	66	227377	202330	220678	223182	228848
2020-05-11	67	227770	202370	221209	223764	229560
2020-05-12	68	228252	202405	221707	224309	230221
2020-05-13	69	228691	202434	222175	224821	230834
2020-05-14	70	229540	202459	222614	225301	231400
2020-05-15	71	230183	202479	223026	225752	231923
2020-05-16	72	230698	202497	223414	226175	232407
2020-05-17	73	231350	202512	223779	226573	232852
2020-05-18	74	231606	202525	224122	226947	233263
2020-05-19	75	232037	202535	224446	227299	233641
2020-05-20	76	232555	202545	224751	227630	233988
2020-05-21	77	233037	202552	225039	227942	234308
2020-05-22	78	234824	202559	225310	228236	234601
2020-05-23	79	235290	202564	225566	228513	234870
2020-05-24	80	235772	202569	225808	228775	235117

## Sheet: France
Date over 500	days	Actual Trained / Test	Logistic	Rational	Birational	BiLSTM	FRANCE		Logistic		Rational		Birational
2020-03-06	0	423	1809.15	324.737	512.698	889.191		Nf	128894	Nf	141032	c	142712
2020-03-07	1	613	2080.63	462.336	673.223	1020.5		β	70.2454	b	433.297	b	277.354
2020-03-08	2	716	2392.08	643.643	874.896	1202.41		k	0.141951	k	5.32259	k	7.15659
2020-03-09	3	1126	2749.14	878.395	1126	1301.57		T	30	d	0.0688219	d	0.0389589
2020-03-10	4	1412	3158.16	1177.61	1436	1699.98						c1	126839
2020-03-11	5	1784	3626.3	1553.56	1815.6	1981.35						b1	297.111
2020-03-12	6	2281	4161.52	2019.77	2276.8	2351.45						k1	6.11635
2020-03-13	7	2876	4772.74	2590.9	2832.88	2853.02						d1	0.0466945
2020-03-14	8	3661	5469.79	3282.61	3498.41	3463.75
2020-03-15	9	4499	6263.5	4111.36	4289.12	4285.65			R2	RMSE
2020-03-16	10	5423	7165.7	5094.08	5221.74	5181.81		Logistic	0.998122	2111.71
2020-03-17	11	6633	8189.18	6247.8	6313.81	6190.31		Rational	0.999642	940.079
2020-03-18	12	7730	9347.62	7589.23	7583.28	7539.15		Birational	0.999726	821.216
2020-03-19	13	9134	10655.5	9134.15	9048.14	8785.26		BiLSTM	0.999336	1578.49
2020-03-20	14	10995	12127.7	10896.8	10725.8	10405.3
2020-03-21	15	12612	13779.7	12889.4	12632.5	12582.7
2020-03-22	16	14459	15626.6	15121.2	14782.7	14489.5
2020-03-23	17	16018	17683	17597.8	17187.8	16670.5
2020-03-24	18	19856	19962.3	20321	19856	18505
2020-03-25	19	22302	22476	23287.7	22791	22960.3
2020-03-26	20	25233	25233	26490	25991.4	25737.7
2020-03-27	21	29155	28238.4	29915.1	29450.2	28994.6
2020-03-28	22	32964	31493	33544.9	33154.5	33237.5
2020-03-29	23	37575	34992.3	37357	37085.3	37252.5
2020-03-30	24	40174	38725.9	41324.8	41217.8	42011.7
2020-03-31	25	44550	42676.7	45418.4	45521.9	44659.5
2020-04-01	26	52128	46821.3	49605.8	49963.3	49076.7
2020-04-02	27	56989	51129.7	53853.3	54504.2	56618.1
2020-04-03	28	59105	55566.2	58127.5	59105	61378.1
2020-04-04	29	64338	60090.1	62395.2	63725.6	63430.5
2020-04-05	30	68605	64657.6	66625.3	68326.5	68461.8
2020-04-06	31	70478	69223	70789	71990	72532.5
2020-04-07	32	74390	73740.7	74860.7	75630.5	74315.9
2020-04-08	33	78167	78167	78817.9	79224.9	78044.5
2020-04-09	34	82048	82461.7	82642.3	82752.1	81661.3
2020-04-10	35	86334	86589.6	86318.8	86193.3	85405.5
2020-04-11	36	90676	90521.3	89836.3	89532.4	89576.7
2020-04-12	37	93790	94233.9	93187	92756.1	93829.9
2020-04-13	38	95403	97711	96366	95853.7	96882.4
2020-04-14	39	98076	100943	99371.6	98817.1	98458.9
2020-04-15	40	103573	103925	102204	101641	101057
2020-04-16	41	106206	106659	104866	104322	106310
2020-04-17	42	108847	109151	107361	106859	108772
2020-04-18	43	109252	111409	109695	109252	111209
2020-04-19	44	111821	113446	111873	111504	111580
2020-04-20	45	112606	115274	113904	113618	113924
2020-04-21	46	114657	116909	115794	115598	114638
2020-04-22	47	117324	118365	117551	117449	116503
2020-04-23	48	119151	119659	119182	119177	118942
2020-04-24	49	120804	120804	120697	120788	120630
2020-04-25	50	122577	121816	122101	122287	122174
2020-04-26	51	124114	122708	123403	123682	123852
2020-04-27	52	124575	123492	124609	124978	125324
2020-04-28	53	125770	124181	125727	126181	125768
2020-04-29	54	126835	124784	126762	127298	126925
2020-04-30	55	128442	125313	127721	128334	127961
2020-05-01	56	129581	125776	128610	129294	129529
2020-05-02	57	130185	126179	129433	130185	130588
2020-05-03	58	130979	126532	130195	131011	131616
2020-05-04	59	131287	126840	130902	131776	132607
2020-05-05	60	131863	127108	131558	132485	133553
2020-05-06	61	132967	127341	132166	133143	134444
2020-05-07	62	137150	127544	132730	133753	135271
2020-05-08	63	137779	127721	133254	134319	136026
2020-05-09	64	138421	127875	133740	134843	136703
2020-05-10	65	138854	128009	134192	135330	137299
2020-05-11	66	139063	128125	134612	135782	137816
2020-05-12	67	139519	128227	135003	136201	138255
2020-05-13	68	140227	128314	135367	136591	138624
2020-05-14	69	140734	128391	135705	136953	138930
2020-05-15	70	141356	128457	136020	137290	139180
2020-05-16	71	141919	128515	136314	137603	139383
2020-05-17	72	142291	128565	136589	137894	139546
2020-05-18	73	142411	128608	136844	138165	139676
2020-05-19	74	142903	128646	137083	138418	139780
2020-05-20	75	143427	128679	137306	138653	139862
2020-05-21	76	143845	128707	137515	138873	139926
2020-05-22	77	144163	128732	137710	139077	139977
2020-05-23	78	144566	128753	137892	139268	140017
2020-05-24	79	144806	128772	138063	139447	140048

## Sheet: Germany
Date over 500	days	Actual Trained / Test	Logistic	Rational	Birational	BiLSTM	GERMANY		Logistic		Rational		Birational
2020-03-06	0	400	2575.24	424.258	206.909	388.631		Nf	156381	Nf	170124	c	180587
2020-03-07	1	684	2969.57	612.119	337.346	706.889		β	59.7248	b	399.991	b	871.781
2020-03-08	2	847	3422.94	862.035	524.374	1045.69		k	0.145042	k	5.30348	k	4.5688
2020-03-09	3	902	3943.75	1188.29	783.571	1241.18		T	28.1969	d	0.0717902	d	0.113102
2020-03-10	4	1139	4541.45	1607.05	1132.65	1307.3						c1	206283
2020-03-11	5	1296	5226.62	2136.34	1591.39	1593.19						b1	445.543
2020-03-12	6	1567	6011.08	2795.97	2181.49	1783.37						k1	3.49052
2020-03-13	7	2369	6907.9	3607.34	2926.29	2113.12						d1	0.168541
2020-03-14	8	3062	7931.45	4593.13	3850.44	3098.78
2020-03-15	9	3795	9097.44	5776.95	4979.42	3960.49			R2	RMSE
2020-03-16	10	4838	10422.8	7182.72	6338.85	4879.9		Logistic	0.99692	3311.6
2020-03-17	11	6012	11925.6	8834.07	7953.85	6197.83		Rational	0.999393	1499.28
2020-03-18	12	7156	13624.9	10753.5	9848.03	7687.83		Birational	0.999656	1128.23
2020-03-19	13	8198	15540.2	12961.3	12042.6	9138.63		BiLSTM	0.999848	806.978
2020-03-20	14	14138	17691.5	15474.8	14555.4	10453
2020-03-21	15	18187	20098	18307.3	17399.7	17636.8
2020-03-22	16	21463	22778.1	21466.5	20583.1	22149.5
2020-03-23	17	24774	25748.1	24954.5	24107.3	25614.8
2020-03-24	18	29212	29021.3	28766.3	27966.5	29020.1
2020-03-25	19	31554	32606.7	32889.5	32147.9	33549.5
2020-03-26	20	36508	36508	37304.4	36631.2	35962.6
2020-03-27	21	42288	40722.6	41984.2	41389	41153.7
2020-03-28	22	48582	45240	46895.2	46387.8	47232.1
2020-03-29	23	52547	50041.8	51998.3	51588.5	53642.7
2020-03-30	24	57298	55100.6	57250.3	56948.1	57609.1
2020-03-31	25	61913	60380.4	62605	62421.2	62412.3
2020-04-01	26	67366	65837.2	68015.1	67961.1	67190.9
2020-04-02	27	73522	71420.3	73433.9	73522	72940.2
2020-04-03	28	79696	77073.9	78816.6	79059.7	79386.5
2020-04-04	29	85778	82739.1	84121.8	84284.8	85607.9
2020-04-05	30	91714	88356.9	89312.2	89340.1	91424.3
2020-04-06	31	95391	93869.8	94355.6	94212.6	96862.4
2020-04-07	32	99225	99225	99225	98892.4	100169
2020-04-08	33	103228	104376	103899	103373	103612
2020-04-09	34	108202	109282	108362	107652	107236
2020-04-10	35	113525	113914	112602	111727	111823
2020-04-11	36	117658	118250	116614	115600	116853
2020-04-12	37	120479	122275	120394	119273	120832
2020-04-13	38	123016	125985	123944	122753	123572
2020-04-14	39	125098	129380	127268	126042	126045
2020-04-15	40	127584	132468	130371	129150	128076
2020-04-16	41	130450	135261	133262	132081	130498
2020-04-17	42	133830	137773	135950	134845	133280
2020-04-18	43	137439	140023	138445	137448	136541
2020-04-19	44	139897	142029	140757	139898	139993
2020-04-20	45	141672	143811	142898	142204	142324
2020-04-21	46	143457	145388	144877	144374	143998
2020-04-22	47	145694	146781	146706	146414	145672
2020-04-23	48	148046	148008	148396	148332	147761
2020-04-24	49	150383	149086	149956	150136	149947
2020-04-25	50	152438	150031	151395	151832	152116
2020-04-26	51	154175	150858	152724	153427	154025
2020-04-27	52	155193	151581	153950	154926	155644
2020-04-28	53	156337	152211	155081	156337	156597
2020-04-29	54	157641	152761	156126	157665	157672
2020-04-30	55	159119	153240	157089	158914	158905
2020-05-01	56	159119	153657	157980	160090	160107
2020-05-02	57	161703	154019	158802	161197	161259
2020-05-03	58	162496	154334	159562	162240	162368
2020-05-04	59	163175	154607	160264	163223	163442
2020-05-05	60	163860	154844	160914	164150	164485
2020-05-06	61	164897	155050	161516	165024	165502
2020-05-07	62	166091	155228	162072	165849	166493
2020-05-08	63	167300	155383	162588	166628	167458
2020-05-09	64	168551	155517	163066	167363	168393
2020-05-10	65	169218	155633	163510	168058	169296
2020-05-11	66	169575	155734	163922	168715	170159
2020-05-12	67	170508	155821	164304	169336	170977
2020-05-13	68	171306	155896	164659	169924	171743
2020-05-14	69	172239	155961	164989	170480	172452
2020-05-15	70	173152	156018	165296	171007	173097
2020-05-16	71	173772	156067	165583	171506	173677
2020-05-17	72	174355	156109	165849	171980	174191
2020-05-18	73	174697	156146	166097	172429	174640
2020-05-19	74	175210	156177	166329	172855	175027
2020-05-20	75	176007	156205	166545	173259	175357
2020-05-21	76	176752	156229	166747	173643	175634
2020-05-22	77	177212	156249	166936	174009	175866
2020-05-23	78	177850	156267	167113	174356	176058
2020-05-24	79	178281	156282	167278	174686	176216
